# Supplementary material for: MALDI-TOF mass spectrometry for the identification of freshwater snails from Senegal, including intermediate hosts of schistosomes
Source: PLoS Negl Trop Dis. 2021 Sep 13;15(9):e0009725. doi: 10.1371/journal.pntd.0009725 (PMC8489727; doi:10.1371/journal.pntd.0009725)
Supplement: S1 Data — COI sequences of nine species including Bi. pfeifferi, Bu. truncatus, Bu. forskalii, Bu. senegalensis, Bu. globosus, Be. unicolor, M. tuberculata, L. natalensis, and C. bulimoides. (TXT) [file pntd.0009725.s005.txt]

>MW167061_COIgene_BFS10_Bulinus_forskalii_Senegal

ATGAACATTTTTATAATGTAATTGTTACAGCACATGCTTTTATTATAATTTT
TTTTATAGTAATACCTATAATAATTGGTGGATTTGGAAACTGAATGGTTCCT
TTATTAATTGGTGCCCCAGATATAAGATTCCCTCGAATAAATAATATATCAT
TTTGGTTGCTTCCTCCTTCATTTATTTTGTTATTAGTGTCTTCAATAGTTGA
AGGAGGGGTTGGAACTGGTTGAACAGTTTACCCTCCTTTAAGAGGACCAATT
GCTCATGGGGGAGCTTCTGTTGATTTAGCTATTTTTTCTCTTCATTTAGCAG
GTATATCTTCTATTTTAGGTGCTATTAATTTTATTACTACTATTTTTAATAT
ACGAGCTCCTGGTATTACTATGGAGCGATTATCTTTATTTGTTTGGTCAGTT
TTAATTACAGCTTTTTTATTGCT

>MW167059_COIgene_BT4_Bulinus_truncatus_Senegal

ATGAACATTTTTATAATGTTATTGTTACTGCACATGCTTTTATTATAATTTT
TTTTATAGTTATACCTATAATAATTGGAGGATTTGGGAATTGAATAGTTCCT
CTTCTTATTGGTGCTCCTGATATAAGATTCCCTCGTATAAATAATATATCAT
TTTGACTTTTACCACCATCTTTTATTTTATTATTGGTTTCTTCTATAGTCGA
AGGAGGGGTTGGAACAGGATGAACTGTATATCCTCCTTTAAGAGGACCTATT
GCACATGGAGGTGCTTCAGTTGATTTAGCTATTTTTTCGCTTCATTTAGCTG
GGATATCATCAATTTTAGGGGCAATTAATTTTATTACTACAATTTTCAATAT
ACGGGCACCAGGAATTACTATAGAACGATTATCTTTATTTGTATGATCTGTA
CTAATTACTGCTTTTTTATTACT

>MW167058_COIgene_BF7_Biomphalaria_pfeifferi_Senegal

ATGAACACTTTTATAATGTTATTGTTACAGCTCATGCTTTCATTATAATTTT
TTTTATAGTTATACCTATAATAATTGGTGGATTTGGTAATTGAATAATTCCT
TTATTAATTGGTGCTCCTGATATAAGTTTTCCTCGAATAAATAATATATCAT
TTTGATTGCTTCCACCTTCTTTTATTTTATTATTAGTTTCTAGAATAGTTGA
AGGTGGGGTAGGAACAGGTTGAACTGTATATCCTCCTTTAAGTGGTCCTATT
GCTCATGGAGGTGCTTCTGTAGATTTGGCTATTTTTTCTTTGCATTTAGCAG
GTATAAGTTCAATTTTAGGTGCTATTAATTTTATTACTACAATTTTTAATAT
ACGTGCTCCTGGTATTACAATGGAACGTTTATCATTATTTGTTTGATCTGTT
CTAGTTACAGCATTTTTACTTTT

>MW167053_COIgene_LN8_Lymnaea_natalensis_Senegal

ATGAACATTTTTATAATGTAATTGTTACAGCCCATGCTTTTGTTATAATTTTT
TTTATGGTAATACCAATAATAATTGGTGGATTCGGAAATTGAATGGTTCCATT
ATTAATTGGTGCTCCTGATATAAGTTTTCCACGTATAAATAATATAAGATTTT
GATTGTTACCACCTTCTTTTGTTCTTCTTCTTTGCTCAAGTATGGTAGAGGGT
GGAGTTGGTACTGGATGAACAGTTTATCCACCTTTAAGAGGGCCAATTGCTCA
TGGTGGTTCTTCAGTTGACTTGGCTATTTTTTCTCTTCATTTGGCAGGGTTAT
CCAGAATCTTAGGTGCTATTAATTTCATTACGACAATTTTTAATATGCGATCT
CCAGGAATCACCTTAGAACGAATAAGTTTATTTGTTTGATCAGTATTAATTAC
TGCATTCTTGTTATT


>MW167051_COIgene_MT1_Melanoides_tuberculata_Senegal

ACGACCAATTATATAATGTAATTGTAACAGCTCATGCATTTGTAATAATTTTTT
TCTTAGTTATACCTATGATAATTGGTGGATTTGGAAATTGGTTAGTTCCTTTAA
TATTAGGAGCTCCAGACATAGCTTTTCCACGGCTAAATAATATAAGTTTTTGGC
TTCTTCCTCCTGCTCTGTTATTACTTCTCTCTTCAGCGGCTGTTGAAAGAGGTG
TAGGAACTGGTTGAACAGTATATCCCCCTTTAGCAGGAAATCTAGCTCATGCTG
GCGGTTCAGTAGATCTTGCTATTTTTTCGCTTCACTTAGCTGGTGTTTCATCGA
TTCTAGGAGCTGTAAATTTTATTACAACTATTATTAATATACGTTGACGAGGCA
TACAGTTTGAGCGATTACCTCTATTCGTTTGGTCGGTAAAGATTACGGCCGTTC
TTCTATT

>MW167049_COIgene_BU9_Bellamya_unicolor_Senegal

ATGATCAGCTATATAATGTAATTGTAACTGCACATGCATTTGTTATAATTTTTTT
TATAGTTATACCAATAATGATTGGTGGGTTTGGAAATTGGTTGATTCCTTTAATG
CTTGGTGCTTCTGATATAGCTTTTCCGCGTTTAAATAATATAAGTTTTTGATTGT
TACCACCTAGTTTATTGTTACTTTTATCATCAGCTGCTGTTGAGGGTGGGGCTGG
TACAGGGTGAACTGTGTACCCACCTCTGGCTAGGAATTTGGCGCATGCTGGTGGA
TCTGTTGATTTAGCTATTTTTTCTTTACACTTGGCTGGTGCTTCGTCTATTTTAG
GTGCTGTAAATTTTATTACTACTGTGATTAATATACGATGATATGGTATACAATT
TGAGCGTTTGCCATTATTTGTTTGATCTGTAAAAATTACTGCAATTTTATTATT


>MW167056_COIgene_BS10_Bulinus_senegalensis_Senegal

ATGAACATTTTTATAATGTTATTGTAACTGCACATGCTTTTATTATAATTTTTTTT
ATAGTTATACCTATAATAATTGGTGGGTTTGGAAATTGAATAGTTCCTTTATTAAT
TGGAGCTCCAGATATAAGTTTCCCTCGAATAAATAATATGTCATTTTGATTACTTC
CACCTTCTTTTATTTTGTTATTAGTTTCTTCTATAGTAGAAGGTGGTGTAGGTACT
GGTTGAACGGTTTATCCACCTTTAAGAGGACCTATTGCTCATGGTGGGGCTTCTGT
AGATTTGGCTATTTTTTCACTTCATTTAGCTGGTATGTCGTCTATTTTAGGTGCAA
TTAATTTTATTACAACAATTTTCAATATACGAGCTCCTGGTATTACATTAGAACGA
TTGTCTCTATTTGTTTGATCAGTGCTAATTACAGCCTTTTTATTATT

>MW167055_COIgene_BG1_Bulinus_globosus_Senegal

ATGAACATTTTTATAACGTAATTGTTACGGCACATGCTTTTATTATAATTTTTTTT
ATGGTTATACCAATAATAATTGGAGGGTTTGGAAACTGAATAGTTCCTTTATTAAT
TGGAGCACCAGATATAAGTTTTCCACGAATAAATAATATATCGTTTTGATTATTAC
CTCCTTCATTTATTTTATTACTAGTATCTTCAATGGTAGAGGGAGGTGTTGGTACA
GGATGAACTGTTTACCCACCTTTAAGAGGACCTATTGCTCATGGTGGAGCTTCAGT
TGATTTAGCAATTTTTTCTTTACATTTAGCTGGTATGTCTTCAATTTTAGGTGCTA
TTAATTTTATTACTACAATTTTTAATATGCGGGCTCCTGGAATTTCTATAGAACGA
TTATCTTTATTTGTTTGATCTGTATTAATTACTGCATTTTTACTTCT

>MW167048_COIgene_BU11_Cleopatra_bulimoides_Senegal

ATGATCAGCTTTATAATGTAATTGTAACAGCACATGCTTTTGTTATAATTTTTTT
TCTTGTTATACCAATAATAATTGGAGGATTCGGGAACTGACTTGTTCCCTTAATA
CTGGGGGCACCTGATATGGCTTTTCCACGGCTTAATAACATGAGTTTTTGACTTC
TTCCTCCTGCTTTGTTATTACTTTTATCTTCAGCTGCTGTTGAAAGGGGAGTGGG
GACTGGATGAACTGTGTATCCACCTTTGGCAGGGAATTTAGCTCATGCAGGAGGG
TCAGTTGATCTCGCTATTTTTTCTTTACACTTAGCTGGTGTATCTTCGATTTTAG
GTGCTGTAAATTTTATTACAACTATTATTAACATACGCTGACGGGGGATGCAGTT
TGAACGACTACCACTTTTTGTTTGATCAGTAAAAATTACTGCAATTCTTCTTCTT
CTATCCCTTCCTGTGTTAGCAGGGGCTATTACAATACTGTTAACGGATCGAAATT
TTAATACTGCTTTTT

>MW115648_16Sgene_BU9_Bellamya_unicolor_Senegal

CCCGGTGATTTTTATTAAACGGCCGCGGTnTCTTGACCGTGCAAAGGTAGCATAATCAAT
TGTTTTATAATTGAAGACTGGAATGAATGGTTGAATGAAATATTAGCTGTCTTGTTTATA
TTTATTAGAATTTAGCTTTTAAATGAAGAGATTTAGATGTGATTGATAGACAAGAAGACC
CTGTTGAGCTTTAAATGATTTTAAAGATATATATTATTATATAAAATAAATAGATTTTAT
TTTTTTTTTGGTTGGGGCGACTGAGGAACAGATGAAGCTTCCTTGATTTAAGAAAATTGT
TTGATTTTGATCCAATATAGTTGATTAAAAGAAATAGTTACCACAGGGATAACAGCATAA
TCTTCTTTGAGAGTTCATATCGAAAAGAGGGGTTGTGACCTCGATGTTGGACTAAAATAT
CCTATAAATGTAGCTGTTTATGAGGC

>MW115649_16Sgene_BU13_Bellamya_unicolor_Senegal

ATAAAAAGTCTGACCTGCCCGGTGATTTTTATTAAACGGCCGCGGTATCTTGACCGTGCA
AAGGTAGCATAATCAATTGTTTTATAATTGAAGACTGGAATGAATGGTTGAATGAAATAT
TAGCTGTCTTGTTTATATTTATTAGAATTTAGCTTTTAAATGAAGAGATTTAGATGTGAT
TGATAGACAAGAAGACCCTGTTGAGCTTTAAATGATTTTAAAGATATATATTATTATATA
AAATAAATAGATTTTATTTTTTTTTTGGTTGGGGCGACTGAGGAACAGATGAAGCTTCCT
TGATTTAAGAAAATTGTTTGATTTTGATCCAATATAGTTGATTAAAAGAAATAGTTACCA
CAGGGATAACAGCATAATCTTCTTTGAGAGTTCATATCGAAAAGAGGGGTTGTGACCTCG
ATGTTGGACTAAAATATCCTATAAATG

>MW115650_16Sgene_BU11_Cleopatra_bulimoides_Senegal

CCTTTAAAGACGTCTGCATCTTTCGGATATTCTAGTCCAACATCGAGGTCACAACCCCCC
CTTTCGATTTGGTCTCTCAAGAGAGATTATGCTGTTATCCCTGCGGTAACTAATTTTCTT
GATCAGTGGTAAATACTGGATCTTTGCTAATTAGCTTGTCTTAAGAAAGAAGCTTTATTT
GTTCCTTAGTCGCCCCAACTAAAAAGCTTAATAGAGTATTTATTTCTAAAGATATTAACT
TCTATTTTTGTCTTTTAAGCTCGACAGGGTCTTCTTGTCCTTTAATTATATTTAGGCCTC
TTCACCTAAAAGTTAATTTCTAAGAAATAAAGGAGAGACAGTGCTGCTCACGTCGAACCA
TTCATACTAGCCTTCAATTATAAGGCAAATGATTATGCTACCTTTGCACGGTCAGAGTAC
CGCGGCCGTTAAATAAATATTTCACTGGGCAGGTTTGACTCTTCAT
